# Supplementary material for: Genomic Description of ‘Candidatus Abyssubacteria,’ a Novel Subsurface Lineage Within the Candidate Phylum Hydrogenedentes
Source: Front Microbiol. 2018 Aug 28;9:1993. doi: 10.3389/fmicb.2018.01993 (PMC6121073; doi:10.3389/fmicb.2018.01993)
Supplement: Supplementary file 2 [file Data_Sheet_2.xlsx]

## Sheet: Table 1
Supplementary Data File 2. Average amino acid and nucleotide identities between SURF genomes and related Hydrogenedentes genomes.
Genome A	Genes in A	Genome B	Genes in B	# orthologous genes	Mean AAI, %	Orthologous fraction (OF)	ANI, %	POCP
SURF_17	4048	SURF_5	4327	2619	68.14	64.7	70.08	67.0549
SURF_17	4048	Candidatus_Hydrogenedentes_bacterium_UBA2224_DDYW00000000	3919	689	47.23	17.58	64.29
SURF_17	4048	Candidatus_Hydrogenedentes_bacterium_UBA6118_DIWA00000000	3551	692	47.09	19.49	64.34
SURF_17	4048	Candidatus_Hydrogenedens_terephthalicus_JGI_OTU1	2320	557	46.66	24.01	61.39
SURF_5	4327	Candidatus_Hydrogenedentes_bacterium_UBA2224_DDYW00000000	3919	736	47.2	18.78	64.08
SURF_5	4327	Candidatus_Hydrogenedentes_bacterium_UBA6118_DIWA00000000	3551	750	46.81	21.12	64.56
SURF_5	4327	Candidatus_Hydrogenedens_terephthalicus_JGI_OTU1	2320	577	46.76	24.87	61.3
Candidatus_Hydrogenedentes_bacterium_UBA2224_DDYW00000000	3919	Candidatus_Hydrogenedentes_bacterium_UBA6118_DIWA00000000	3551	1632	57.08	45.96	68.42
Candidatus_Hydrogenedentes_bacterium_UBA2224_DDYW00000000	3919	Candidatus_Hydrogenedens_terephthalicus_JGI_OTU1	2320	1027	51.36	44.27	62.1
Candidatus_Hydrogenedentes_bacterium_UBA6118_DIWA00000000	3551	Candidatus_Hydrogenedens_terephthalicus_JGI_OTU1	2320	998	50.94	43.02	61.96
** Candidatus_Hydrogenedens_terephthalicus_JGI_OTU1 is a compiled dataset of four individual single cell amplified genomes, having ANI >97%. They were assumed to be members of the same species and were combined into a single genome
by Rinke et al., 2013.

## Sheet: ANI
	SURF_5	SURF_17	Candidatus_Hydrogenedens_therephthalicus	Candidatus_Hydrogenedentes_bacterium_UBA2224_DDYW00000000	Candidatus_Hydrogenedentes_bacterium_UBA6118_DIWA00000000
SURF_5		70.08	61.3	64.08	64.56
SURF_17			61.39	64.29	64.34
Candidatus_Hydrogenedens_therephthalicus				62.1	61.96
Candidatus_Hydrogenedentes_bacterium_UBA2224_DDYW00000000					68.42
Candidatus_Hydrogenedentes_bacterium_UBA6118_DIWA00000000
SURF_5
SURF_17
Candidatus_Hydrogenedens_therephthalicus
Candidatus_Hydrogenedentes_bacterium_UBA2224_DDYW00000000
Candidatus_Hydrogenedentes_bacterium_UBA6118_DIWA00000000

## Sheet: POCP calculations
(C1+C2)/(t1+T2)
C1	2885
C2	2873
T1	4482
T2	4105
POCP	67.0549

## Sheet: AAI - comparem
Genome A	Genes in A	Genome B	Genes in B	# orthologous genes	Mean AAI	Std AAI	Orthologous fraction (OF)
SURF_17	4048	SURF_5	4327	2619	68.14	12.22	64.7
SURF_17	4048	Candidatus_Hydrogenedentes_bacterium_UBA2224_DDYW00000000	3919	689	47.23	9.89	17.58
SURF_17	4048	Candidatus_Hydrogenedentes_bacterium_UBA6118_DIWA00000000	3551	692	47.09	9.84	19.49
SURF_17	4048	Candidatus_Hydrogenedens_terephthalicus	2320	557	46.66	10.19	24.01
SURF_5	4327	Candidatus_Hydrogenedentes_bacterium_UBA2224_DDYW00000000	3919	736	47.2	9.99	18.78
SURF_5	4327	Candidatus_Hydrogenedentes_bacterium_UBA6118_DIWA00000000	3551	750	46.81	9.7	21.12
SURF_5	4327	Candidatus_Hydrogenedens_terephthalicus	2320	577	46.76	10.12	24.87
Candidatus_Hydrogenedentes_bacterium_UBA2224_DDYW00000000	3919	Candidatus_Hydrogenedentes_bacterium_UBA6118_DIWA00000000	3551	1632	57.08	12.07	45.96
Candidatus_Hydrogenedentes_bacterium_UBA2224_DDYW00000000	3919	Candidatus_Hydrogenedens_terephthalicus	2320	1027	51.36	11.34	44.27
Candidatus_Hydrogenedentes_bacterium_UBA6118_DIWA00000000	3551	Candidatus_Hydrogenedens_terephthalicus	2320	998	50.94	11.31	43.02
