# Supplementary material for: Genomic Description of ‘Candidatus Abyssubacteria,’ a Novel Subsurface Lineage Within the Candidate Phylum Hydrogenedentes
Source: Front Microbiol. 2018 Aug 28;9:1993. doi: 10.3389/fmicb.2018.01993 (PMC6121073; doi:10.3389/fmicb.2018.01993)
Supplement: Supplementary file 3 [file Data_Sheet_3.xlsx]

## Sheet: Supplementary Data 3
Supplementary Data File 3. Predicted proteins in Ca. Abyssubacteria with functions in key metabolic pathways. KEGG ortholog ID, definition and module name are shown.
TCA Cycle
KO Term ID	KO Name	Definition	KO Module ID	KO Module Name
KO:K01681	ACO, acnA	aconitate hydratase [EC:4.2.1.3]	M00009	Citrate cycle (TCA cycle, Krebs cycle)
KO:K01647	CS, gltA	citrate synthase [EC:2.3.3.1]	M00009	Citrate cycle (TCA cycle, Krebs cycle)
KO:K00382	DLD, lpd, pdhD	dihydrolipoamide dehydrogenase [EC:1.8.1.4]	M00009	Citrate cycle (TCA cycle, Krebs cycle)
KO:K00658	DLST, sucB	2-oxoglutarate dehydrogenase E2 component (dihydrolipoamide succinyltransferase) [EC:2.3.1.61]	M00009	Citrate cycle (TCA cycle, Krebs cycle)
KO:K01679	E4.2.1.2B, fumC	fumarate hydratase, class II [EC:4.2.1.2]	M00009	Citrate cycle (TCA cycle, Krebs cycle)
KO:K00031	IDH1, IDH2, icd	isocitrate dehydrogenase [EC:1.1.1.42]	M00009	Citrate cycle (TCA cycle, Krebs cycle)
KO:K00174	korA	2-oxoglutarate ferredoxin oxidoreductase subunit alpha [EC:1.2.7.11]	M00009	Citrate cycle (TCA cycle, Krebs cycle)
KO:K00175	korB	2-oxoglutarate ferredoxin oxidoreductase subunit beta [EC:1.2.7.11]	M00009	Citrate cycle (TCA cycle, Krebs cycle)
KO:K00176	korD	2-oxoglutarate ferredoxin oxidoreductase subunit delta [EC:1.2.7.3]	M00009	Citrate cycle (TCA cycle, Krebs cycle)
KO:K00024	mdh	malate dehydrogenase [EC:1.1.1.37]	M00009	Citrate cycle (TCA cycle, Krebs cycle)
KO:K00239	sdhA	succinate dehydrogenase flavoprotein subunit [EC:1.3.5.1]	M00009	Citrate cycle (TCA cycle, Krebs cycle)
KO:K00240	sdhB	succinate dehydrogenase iron-sulfur subunit [EC:1.3.5.1]	M00009	Citrate cycle (TCA cycle, Krebs cycle)
KO:K00241	sdhC	succinate dehydrogenase cytochrome b556 subunit	M00009	Citrate cycle (TCA cycle, Krebs cycle)
KO:K00242	sdhD	succinate dehydrogenase membrane anchor subunit	M00009	Citrate cycle (TCA cycle, Krebs cycle)
KO:K01903	sucC	succinyl-CoA synthetase beta subunit [EC:6.2.1.5]	M00009	Citrate cycle (TCA cycle, Krebs cycle)
KO:K01902	sucD	succinyl-CoA synthetase alpha subunit [EC:6.2.1.5]	M00009	Citrate cycle (TCA cycle, Krebs cycle)
Embden-Meyerhof glycolytic pathway, Gluconeogenesis and Pyruvate metabolism
KO:K01689	ENO, eno	enolase [EC:4.2.1.11]	M00001	Glycolysis (Embden-Meyerhof pathway), glucose => pyruvate
KO:K00134	GAPDH, gapA	glyceraldehyde 3-phosphate dehydrogenase [EC:1.2.1.12]	M00001	Glycolysis (Embden-Meyerhof pathway), glucose => pyruvate
KO:K00845	glk	glucokinase [EC:2.7.1.2]	M00001	Glycolysis (Embden-Meyerhof pathway), glucose => pyruvate
KO:K15633	gpmI	2,3-bisphosphoglycerate-independent phosphoglycerate mutase [EC:5.4.2.12]	M00001	Glycolysis (Embden-Meyerhof pathway), glucose => pyruvate
KO:K00850	pfkA, PFK	6-phosphofructokinase 1 [EC:2.7.1.11]	M00001	Glycolysis (Embden-Meyerhof pathway), glucose => pyruvate
KO:K15916	pgi-pmi	glucose/mannose-6-phosphate isomerase [EC:5.3.1.9 5.3.1.8]	M00001	Glycolysis (Embden-Meyerhof pathway), glucose => pyruvate
KO:K00927	PGK, pgk	phosphoglycerate kinase [EC:2.7.2.3]	M00001	Glycolysis (Embden-Meyerhof pathway), glucose => pyruvate
KO:K00873	PK, pyk	pyruvate kinase [EC:2.7.1.40]	M00001	Glycolysis (Embden-Meyerhof pathway), glucose => pyruvate
KO:K01803	TPI, tpiA	triosephosphate isomerase (TIM) [EC:5.3.1.1]	M00001	Glycolysis (Embden-Meyerhof pathway), glucose => pyruvate
KO:K00169	porA	pyruvate ferredoxin oxidoreductase, alpha subunit [EC:1.2.7.1]	M00307	Pyruvate oxidation, pyruvate => acetyl-CoA
KO:K00170	porB	pyruvate ferredoxin oxidoreductase, beta subunit [EC:1.2.7.1]	M00307	Pyruvate oxidation, pyruvate => acetyl-CoA
KO:K00171	porD	pyruvate ferredoxin oxidoreductase, delta subunit [EC:1.2.7.1]	M00307	Pyruvate oxidation, pyruvate => acetyl-CoA
KO:K00172	porG	pyruvate ferredoxin oxidoreductase, gamma subunit [EC:1.2.7.1]	M00307	Pyruvate oxidation, pyruvate => acetyl-CoA
KO:K00162	pdhB	pyruvate dehydrogenase E1 component beta subunit [EC:1.2.4.1]	M00307	Pyruvate oxidation, pyruvate => acetyl-CoA
KO:K00627	pdhC	pyruvate dehydrogenase E2 component (dihydrolipoamide acetyltransferase) [EC:2.3.1.12]	M00307	Pyruvate oxidation, pyruvate => acetyl-CoA
KO:K00382	pdhD	dihydrolipoamide dehydrogenase [EC:1.8.1.4]	M00307	Pyruvate oxidation, pyruvate => acetyl-CoA
Non-oxidative Pentose Pathway
KO:K00615	E2.2.1.1, tktA, tktB	transketolase [EC:2.2.1.1]	M00004	Pentose phosphate pathway (Pentose phosphate cycle)
KO:K00616	E2.2.1.2, talA, talB	transaldolase [EC:2.2.1.2]	M00004	Pentose phosphate pathway (Pentose phosphate cycle)
KO:K01808	rpiB	ribose 5-phosphate isomerase B [EC:5.3.1.6]	M00004	Pentose phosphate pathway (Pentose phosphate cycle)
KO:K01783	rpe, RPE	ribulose-phosphate 3-epimerase [EC:5.1.3.1]	M00004	Pentose phosphate pathway (Pentose phosphate cycle)
KO:K00948	PRPS, prsA	ribose-phosphate pyrophosphokinase [EC:2.7.6.1]	M00005	PRPP biosynthesis, ribose 5P => PRPP
Transporters
KO:K02038	pstA	phosphate transport system permease protein	M00222	Phosphate transport system
KO:K02036	pstB	phosphate transport system ATP-binding protein [EC:3.6.3.27]	M00222	Phosphate transport system
KO:K02037	pstC	phosphate transport system permease protein	M00222	Phosphate transport system
KO:K02040	pstS	phosphate transport system substrate-binding protein	M00222	Phosphate transport system
KO:K09808	ABC.LPT.P, lolC, lolE	lipoprotein-releasing system permease protein	M00255	Lipoprotein-releasing system
KO:K09810	ABC.LPT.A, lolD	lipoprotein-releasing system ATP-binding protein [EC:3.6.3.-]	M00255	Lipoprotein-releasing system
KO:K05772	ABC.TupA, TupB, TupC	tungstate transport system substrate-binding protein	M00255	Tungstate transport system
KO:K02020	ABC.ModA, ModB, ModC, ModF	molybdate transport system substrate-binding protein	M00255	Molybdate transport system
KO:K09690	ABC.RfbA, rfbB	lipopolysaccharide transport system permease protein	M00255	Lipopolysaccharide transport system
Secretion Systems
KO:K03110	ftsY	fused signal recognition particle receptor	M00335	Sec (secretion) system
KO:K03070	secA	preprotein translocase subunit SecA	M00335	Sec (secretion) system
KO:K03071	secB	preprotein translocase subunit SecB	M00335	Sec (secretion) system
KO:K03072	secD	preprotein translocase subunit SecD	M00335	Sec (secretion) system
KO:K03073	secE	preprotein translocase subunit SecE	M00335	Sec (secretion) system
KO:K03074	secF	preprotein translocase subunit SecF	M00335	Sec (secretion) system
KO:K03076	secY	preprotein translocase subunit SecY	M00335	Sec (secretion) system
KO:K03106	SRP54, ffh	signal recognition particle subunit SRP54	M00335	Sec (secretion) system
KO:K03116	tatA	sec-independent protein translocase protein TatA	M00336	Twin-arginine translocation (Tat) system
KO:K03118	tatC	sec-independent protein translocase protein TatC	M00336	Twin-arginine translocation (Tat) system
KO:K03117	tatB	sec-independent protein translocase protein TatB	M00336	Twin-arginine translocation (Tat) system
Motility and Flagellar Assembly
KO:K02406	fliC	flagellin		Flagellar assembly
KO:K02407	fliD	flagellar-hook associated protein 2		Flagellar assembly
KO:K02408	fliE	flagellar hook-basal body complex protein		Flagellar assembly
KO:K02409	fliF	flagellar M-ring protein		Flagellar assembly
KO:K02410	fliG	flagellar motor switch protein		Flagellar assembly
KO:K02412	fliI	flagellar motor switch protein		Flagellar assembly
KO:K02416	fliM	flagellar motor switch protein		Flagellar assembly
KO:K02417	fliN	flagellar motor switch protein		Flagellar assembly
KO:K02419	fliP	flagellar biosynthetic protein		Flagellar assembly
KO:K02420	fliQ	flagellar biosynthetic protein		Flagellar assembly
KO:K02421	fliR	flagellar biosynthetic protein		Flagellar assembly
KO:K02422	fliS	flagellar protein		Flagellar assembly
KO:K02413	fliJ	flagellar protein		Flagellar assembly
KO:K02387	flgB	flagellar basal-body rod protein		Flagellar assembly
KO:K02388	flgC	flagellar basal-body rod protein		Flagellar assembly
KO:K02389	flgD	flagellar hook-basal body modification protein		Flagellar assembly
KO:K02390	flgE	flagellar hook protein		Flagellar assembly
KO:K02392	flgG	flagellar basal-body rod protein		Flagellar assembly
KO:K02393	flgH	flagellar L-ring protein precursor		Flagellar assembly
KO:K02394	flgI	flagellar P-ring protein precursor		Flagellar assembly
KO:K02396	flgK	flagellar-hook associated protein 1		Flagellar assembly
KO:K02400	flhA	flagellar biosynthesis protein		Flagellar assembly
KO:K02401	flhB	flagellar biosynthesis protein		Flagellar assembly
KO:K02556	motA	Chemotaxis protein		Chemotaxis
KO:K02557	motB	Chemotaxis protein		Chemotaxis
Carbon Fixation/Carbon Metabolism
KO:K00198	CODH	carbon monoxide dehydrogenase [EC::1.2.99.2]		Carbon metabolism
KO:K01672	cam	carbonic anhydrase [EC::4.2.1.1]		Carbon metabolism
KO:K00197	acsD	CO-methylating acetyl CoA synthase [EC::2.3.1.169]		Carbon metabolism
KO:K15023	acsE	methyltetrahydrofolate Co-methyltransferase [EC::2.1.1.258]		Carbon metabolism
KO:K01938	fhs	formate tetrahydrofolate ligase [EC::6.3.4.3]		Carbon metabolism
KO:K01491	foldD	methenyltetrahydrofolate cyclohydrolase [EC::1.5.1.5]		Carbon metabolism
KO:K00297	metF	methylenetetrahydrofolate reductase [EC::1.5.1.20]		Carbon metabolism
KO:K15022	fdhB1	formate dehydrogenase alpha and beta subunits [EC::1.2.1.43]		Carbon metabolism
Sulfate Metabolism
KO:K00958	sat, met3	sulfate adenylyltransferase [EC:2.7.7.4]	M00176	Assimilatory sulfate reduction, sulfate => H2S
KO:K00958	sat, met4	sulfate adenylyltransferase [EC:2.7.7.4]	M00596	Dissimilatory sulfate reduction, sulfate => H2S
KO:K00394	aprA	adnylylsulfate reductase, subunit A [EC:1.8.99.2]	M00596	Dissimilatory sulfate reduction, sulfate => H2S
KO:K00395	aprB	adnylylsulfate reductase, subunit B [EC:1.8.99.2]	M00596	Dissimilatory sulfate reduction, sulfate => H2S
KO:K13811	PAPPS	3'-phosphoadenosine 5'-phosphosulfate synthase [EC:2.7.7.4 2.7.1.25]	M00176	Assimilatory sulfate reduction, sulfate => H2S
KO:K00955	cysND	bifunctional enzyme CysN/CysC [EC:2.7.7.4 2.7.1.25]	M00176	Assimilatory sulfate reduction, sulfate => H2S
KO:K00955	cysC	bifunctional enzyme CysN/CysC [EC:2.7.7.4 2.7.1.25]	M00176	Assimilatory sulfate reduction, sulfate => H2S
KO:K00390	cysH	phosphoadenosine phosphosulfate reductase [EC:1.8.4.8 1.8.4.10]	M00176	Assimilatory sulfate reduction, sulfate => H2S
KO:K00380	cysJI	sulfite reductase (NADPH) flavoprotein alpha-component [EC:1.8.1.2]	M00176	Assimilatory sulfate reduction, sulfate => H2S
