# Supplementary material for: Genomic Description of ‘Candidatus Abyssubacteria,’ a Novel Subsurface Lineage Within the Candidate Phylum Hydrogenedentes
Source: Front Microbiol. 2018 Aug 28;9:1993. doi: 10.3389/fmicb.2018.01993 (PMC6121073; doi:10.3389/fmicb.2018.01993)
Supplement: Supplementary file 4 [file Data_Sheet_4.xlsx]

## Sheet: 7MFKBBAA014-Alignment-HitTable
Supplementary Data File 4. Top 100 BLAST results using the SURF_17 16S rRNA gene sequence as query. Empty yellow cells indicate information was not available.
BLAST result	Column1	Column2	Accession	Name	% identity	Sampling Location	Isolation Habitat	Latitude	Longitude	length
1	SURF_17	gi|220937284|gb|FJ484779.1|	FJ484779.1	Uncultured delta proteobacterium clone Z195MB66 16S ribosomal RNA gene, partial sequence	97.656	Zacaton, Mexico	Phreatic sinkhole	22.796	-102.035	512	12	0	84	595	1	512	0	880
2	SURF_17	gi|511199911|gb|KC605086.1|	KC605086.1	Uncultured bacterium clone CarbonSeq05a_030410_H06 16S ribosomal RNA gene, partial sequence	93.276	Illinois, USA	Mahomet aquifer	40.1189	-88.2428	580	39	0	16	595	1	580	0	856
3	SURF_17	gi|549150247|dbj|AB858525.1|	AB858525.1	Uncultured bacterium gene for 16S rRNA, partial sequence, clone: BMS3AB58	92.746	Southern Mariana Trough	Sediment	12.9189	143.649	579	42	0	17	595	1	579	0	837
4	SURF_17	gi|365193354|gb|JN977382.1|	JN977382.1	Uncultured bacterium clone B5-082 16S ribosomal RNA gene, partial sequence	92.241	Qingdao, China	Jiaozhou Bay sediments	36.1893	120.301	580	43	1	16	595	1	578	0	821
5	SURF_17	gi|388483214|gb|JQ989589.1|	JQ989589.1	Uncultured bacterium clone ORIII-1368-96D-G_S100-102_96D2B04 16S ribosomal RNA gene, partial sequence	91.394	Taiwan	Gas hydrate, subseafloor sediment (96 ridge)	119.068	22.2769	581	47	3	16	595	1	579	0	793
6	SURF_17	gi|166209482|gb|EU385787.1|	EU385787.1	Uncultured bacterium clone MD2896-B205 16S ribosomal RNA gene, partial sequence	91.964	South China Sea	Nansha carbonate platform, subseafloor sediments	8.825	111.441	560	45	0	36	595	1	560	0	785
7	SURF_17	gi|186462067|gb|EU652510.1|	EU652510.1	Uncultured bacterium clone A8S-101 16S ribosomal RNA gene, partial sequence	89.983	Yellow Sea	Sediment	36.7283	123.796	579	58	0	16	594	1	579	0	749
8	SURF_17	gi|661349131|gb|KJ604900.1|	KJ604900.1	Uncultured bacterium clone HSL044 16S ribosomal RNA gene, partial sequence	91.353	Sanya Yulin River mangrove reserve, China	Mangrove soil	19.5664	109.95	532	43	2	64	595	4	532	0	725
9	SURF_17	gi|768806410|gb|KP247200.1|	KP247200.1	Uncultured bacterium clone CTL_5 16S ribosomal RNA gene, partial sequence	89.138	Alaminos Canyon, Gulf of Mexico	Seafloor brine lake sediments	26.3584	-94.5165	580	63	0	16	595	1	580	0	723
10	SURF_17	gi|291065813|gb|GU566908.1|	GU566908.1	Uncultured bacterium clone tb1 16S ribosomal RNA gene, partial sequence	91.456		Deep-sea sediments of hydrothermal vents			515	44	0	81	595	5	519	0	708
11	SURF_17	gi|187472598|gb|EU487995.1|	EU487995.1	Uncultured bacterium clone CK_1C3_17 16S ribosomal RNA gene, partial sequence	87.521	Dog Island, Cedar Key, FL, USA	Siliciclastic sediment from Thalassia sea grass bed	29.8034	-84.6034	585	62	10	16	595	1	579	0	665
12	SURF_17	gi|295007206|emb|FN808101.1|	FN808101.1	Uncultured bacterium partial 16S rRNA gene, clone T01179_M20_KK1-002_pDr_G08	93.192	Baltic Sea	Sediment	60.1888	21.9695	426	29	0	36	461	1	426	1.54e-175	627
13	SURF_17	gi|295007149|emb|FN808044.1|	FN808044.1	Uncultured bacterium partial 16S rRNA gene, clone T00955_C02_KK1-001	92.958	Baltic Sea	Sediment	60.1888	21.9695	426	30	0	36	461	1	426	7.17e-174	621
14	SURF_17	gi|147907741|gb|EF545912.1|	EF545912.1	Uncultured bacterium clone MRPL069 16S ribosomal RNA gene, partial sequence	88.845	Ria de Ortigueira, Spain	High-salt marsh soil	43.6778	-7.88694	502	52	3	54	553	4	503	1.2e-171	614
15	SURF_17	gi|316980938|dbj|AB583349.1|	AB583349.1	Uncultured bacterium gene for 16S rRNA, partial sequence, clone: OGT_B3_17	89.218	Izu-Ogasawara Trench	Deep-sea sediments	29.85	142.683	473	47	2	125	595	1	471	7.27e-164	588
16	SURF_17	gi|261863443|gb|GU056068.1|	GU056068.1	Uncultured bacterium clone DGS1-31 16S ribosomal RNA gene, partial sequence	84.957	TianJin, China	Soil sample in gas and oil field	39.5333	117.633	585	77	8	17	595	1	580	3.38e-162	582
17	SURF_17	gi|390176128|gb|JQ906949.1|	JQ906949.1	Uncultured delta proteobacterium clone ALB6 16S ribosomal RNA gene, partial sequence	84.864	Minas Gerais, Brazil	Swine sludge from anaerobic treatment lagoon	-18.5122	-44.555	588	76	13	16	595	2	584	1.22e-161	580
18	SURF_17	gi|339830732|gb|JN038213.1|	JN038213.1	Uncultured delta proteobacterium clone EK_CK659 16S ribosomal RNA gene, partial sequence	84.864	China	Petroleum-contaminated soil			588	76	12	16	595	1	583	1.22e-161	580
19	SURF_17	gi|685510260|gb|KM018521.1|	KM018521.1	Uncultured proteobacterium clone ATIntfc2_RS115 16S ribosomal RNA gene, partial sequence	84.941	Red Sea	Interfaces of deep-sea brines and seawater (upper convective layer of Atlantis II)	21.3967	38.0667	591	67	19	16	595	2	581	4.38e-161	579
20	SURF_17	gi|685510259|gb|KM018520.1|	KM018520.1	Uncultured proteobacterium clone ATIntfc2_RS114 16S ribosomal RNA gene, partial sequence	84.941	Red Sea	Interfaces of deep-sea brines and seawater (upper convective layer of Atlantis II)	21.2	38.4	591	67	19	16	595	2	581	4.38e-161	579
21	SURF_17	gi|333037414|gb|JF727701.1|	JF727701.1	Uncultured delta proteobacterium clone bac711 16S ribosomal RNA gene, partial sequence	84.812	China	Petroleum- contaminated saline-alkaline soil			586	78	8	16	595	1	581	4.38e-161	579
22	SURF_17	gi|967512187|gb|KR857594.1|	KR857594.1	Uncultured bacterium clone 030_BR35_2su_OBNS 16S ribosomal RNA gene, partial sequence	84.694	Orca Basin	Hypersaline sediments	27	91.283	588	76	10	16	595	1	582	5.66e-160	575
23	SURF_17	gi|411014236|gb|JQ366999.2|	JQ366999.2	Uncultured bacterium clone TNOr1w05Fasta2_2000 16S ribosomal RNA gene, partial sequence	84.694	Southern Nevada	Biological soil crust	36.8167	-115.917	588	77	12	16	595	1	583	5.66e-160	575
24	SURF_17	gi|259122811|gb|GQ500710.1|	GQ500710.1	Uncultured bacterium clone MACA-CC19 16S ribosomal RNA gene, partial sequence	84.746	Kentucky, USA	Mammoth Cave Karst Aquifers	37.1862	-86.1	590	73	15	16	595	1	583	5.66e-160	575
25	SURF_17	gi|1040460204|emb|LN870726.1|	LN870726.1	Uncultured bacterium partial 16S rRNA gene, clone Iron-rich microbial mat clone Hoffnungsstollen_#4-2_D08	84.524	Black Forest, Germany	Microbial mat on stalactite in abandoned pyrrhotite mine (Hoffnungsstollen)	47.73	8	588	78	11	16	595	1	583	2.63e-158	569
26	SURF_17	gi|385663650|gb|JQ716267.1|	JQ716267.1	Uncultured bacterium clone BJGMM-U19 16S ribosomal RNA gene, partial sequence	84.576	Yellow River Delta, China	Soil	37.8151	119.044	590	73	18	16	595	1	582	2.63e-158	569
27	SURF_17	gi|326699472|gb|JF344571.1|	JF344571.1	Uncultured Acidobacteria bacterium clone ANOX-009 16S ribosomal RNA gene, partial sequence	84.471	Cies Islands, Galicia, Spain	Hydrocarbon-polluted marine sediments	42.1356	8.53518	586	81	9	16	595	1	582	2.63e-158	569
28	SURF_17	gi|186462063|gb|EU652506.1|	EU652506.1	Uncultured bacterium clone A8S-139 16S ribosomal RNA gene, partial sequence	84.602	Yellow Sea	Sediment	36.7283	123.796	591	72	17	16	595	1	583	2.63e-158	569
29	SURF_17	gi|685510258|gb|KM018519.1|	KM018519.1	Uncultured proteobacterium clone ATIntfc2_RS112 16S ribosomal RNA gene, partial sequence	84.602	Red Sea	Interfaces of deep-sea brines and seawater (upper convective layer of Atlantis II)	21.2	38.4	591	69	19	16	595	2	581	9.47e-158	568
30	SURF_17	gi|334303159|gb|JF809778.1|	JF809778.1	Uncultured bacterium clone RS-B81 16S ribosomal RNA gene, partial sequence	84.418	Medee Basin, Mediterranean Sea	Sediments from deep-sea hypersaline anoxic basin	34.6044	29.7839	584	84	7	16	595	1	581	9.47e-158	568
31	SURF_17	gi|307940492|gb|HQ114039.1|	HQ114039.1	Uncultured bacterium clone V201-24 16S ribosomal RNA gene, partial sequence	84.38		Biofilms in vermifilter system			589	78	14	16	595	1	584	3.41e-157	566
32	SURF_17	gi|386872254|gb|JQ824997.1|	JQ824997.1	Uncultured bacterium clone SN109 16S ribosomal RNA gene, partial sequence	84.433	Hexi Corridor, Gansu Province, China	Saline-alkaline soil	40.2884	97.0422	591	72	18	16	595	1	582	1.23e-156	564
33	SURF_17	gi|323148540|gb|HQ684439.1|	HQ684439.1	Uncultured bacterium clone OI2154 16S ribosomal RNA gene, partial sequence	84.407	Orchid Island, Taiwan	Forest soil	22.0436	121.548	590	75	14	16	595	1	583	1.23e-156	564
34	SURF_17	gi|347663598|gb|JN018755.1|	JN018755.1	Uncultured bacterium clone 41-12-01 16S ribosomal RNA gene, partial sequence	84.38	Gulf of Mexico	Seawater	28.4083	88.4055	589	76	12	16	595	1	582	1.23e-156	564
35	SURF_17	gi|84618054|emb|AM040134.1|	AM040134.1	Uncultured Acidobacteriaceae bacterium partial 16S rRNA gene, clone Sylt 38	84.512	Wadden Sea, Germany	Sandy sediments	54.9083	8.31799	594	67	23	16	595	1	583	1.23e-156	564
36	SURF_17	gi|371786405|emb|HE614749.1|	HE614749.1	Uncultured proteobacterium partial 16S rRNA gene, clone C09L-2	84.38	Lower Silesia, Zloty Stok, Poland	Arsenic and gold mine rock biofilms	50.4446	16.8758	589	75	15	17	595	1	582	4.41e-156	562
37	SURF_17	gi|371783856|emb|HE614770.1|	HE614770.1	Uncultured proteobacterium partial 16S rRNA gene, clone F03L-2	84.38	Lower Silesia, Zloty Stok, Poland	Arsenic and gold mine rock biofilms	50.4446	16.8758	589	75	15	17	595	1	582	4.41e-156	562
38	SURF_17	gi|371779828|emb|HE614787.1|	HE614787.1	Uncultured proteobacterium partial 16S rRNA gene, clone F03L-3	85.38	Lower Silesia, Zloty Stok, Poland	Arsenic and gold mine rock biofilms	50.4446	16.8758	589	75	15	17	595	1	582	4.41e-156	562
39	SURF_17	gi|289431280|gb|GU375639.1|	GU375639.1	Uncultured soil bacterium clone Bact.dry.4ACATG10 16S ribosomal RNA gene, partial sequence	84.3	Oak Ridge, TN, USA	Oil field soil	36.0104	-84.2696	586	81	10	17	595	1	582	4.41e-156	562
40	SURF_17	gi|283466859|emb|FN594662.1|	FN594662.1	Uncultured bacterium partial 16S rRNA gene, clone e7-4	84.38	Lower Silesia, Zloty Stok, Poland	Arsenic and gold mine rock biofilms	50.4446	16.8758	589	75	15	17	595	1	582	4.41e-156	562
41	SURF_17	gi|219693469|gb|FJ516992.1|	FJ516992.1	Uncultured delta proteobacterium clone TDNP_Wbc97_103_1_10 16S ribosomal RNA gene, partial sequence	84.38	Tablas de Daimiel National Park, Spain	Water	39.138	-3.69704	589	75	15	17	595	1	582	4.41e-156	562
42	SURF_17	gi|209969302|emb|FM253681.1|	FM253681.1	Uncultured bacterium 16S rRNA gene, clone H08-2	84.38	Lower Silesia, Zloty Stok, Poland	Arsenic and gold mine rock biofilms	50.4446	16.8758	589	75	15	17	595	1	582	4.41e-156	562
43	SURF_17	gi|209969290|emb|FM253669.1|	FM253669.1	Uncultured bacterium 16S rRNA gene, clone F12-2	84.38	Lower Silesia, Zloty Stok, Poland	Arsenic and gold mine rock biofilms	50.4446	16.8758	589	75	15	17	595	1	582	4.41e-156	562
44	SURF_17	gi|209969238|emb|FM253617.1|	FM253617.1	Uncultured bacterium 16S rRNA gene, clone F12-1	84.38	Lower Silesia, Zloty Stok, Poland	Arsenic and gold mine rock biofilms	50.4446	16.8758	589	75	15	17	595	1	582	4.41e-156	562
45	SURF_17	gi|209969193|emb|FM253572.1|	FM253572.1	Uncultured bacterium 16S rRNA gene, clone A09-1	84.38	Lower Silesia, Zloty Stok, Poland	Arsenic and gold mine rock biofilms	50.4446	16.8758	589	75	15	17	595	1	582	4.41e-156	562
46	SURF_17	gi|169788255|emb|AM501842.1|	AM501842.1	Uncultured Desulfobacterales bacterium partial 16S rRNA gene, clone 2B_345	85.9	Veneto, Italy	Sub-basin sediments in Venice lagoon	45.7623	11.691	539	62	11	64	595	1	532	4.41e-156	562
47	SURF_17	gi|144601436|gb|EF491589.1|	EF491589.1	Uncultured bacterium clone PA-15 16S ribosomal RNA gene, partial sequence	84.247	West Philippine Basin	Deep-sea sediments	17	132	584	85	7	16	595	1	581	4.41e-156	562
48	SURF_17	gi|309954753|gb|HM779968.1|	HM779968.1	Uncultured bacterium clone JFR0702_jaa40e12 16S ribosomal RNA gene, partial sequence	84.37	Seattle, Washington	Zebrafish microbiota	47.6062	-122.332	595	66	19	16	595	1	583	5.7e-155	558
49	SURF_17	gi|289452158|gb|FJ981379.1|	FJ981379.1	Uncultured bacterium clone 3E-054 16S ribosomal RNA gene, partial sequence	84.211	Guaymas Basin	Deep-sea hydrothermal plume	26.3802	110.73	589	77	13	16	595	1	582	5.7e-155	558
50	SURF_17	gi|225194022|gb|FJ748809.1|	FJ748809.1	Uncultured bacterium clone BotBa74 16S ribosomal RNA gene, partial sequence	84.291	Pearl River, Guangdong Province, China	Estuarine sediments	22.7667	113.633	592	72	18	16	595	1	583	5.7e-155	558
51	SURF_17	gi|757958986|gb|KP299830.1|	KP299830.1	Uncultured bacterium clone CT 565 16S ribosomal RNA gene, partial sequence	84.157		Shrimp pond sediments			587	80	9	17	595	1	582	2.05e-154	556
52	SURF_17	gi|411115991|gb|KC009889.1|	KC009889.1	Uncultured Sorangiineae bacterium clone 4_3 16S ribosomal RNA gene, partial sequence	84.211	French Guiana Coast	Shallow fluidized muds	3.93389	-53.1258	589	76	16	16	595	1	581	2.05e-154	556
53	SURF_17	gi|371779840|emb|HE614799.1|	HE614799.1	Uncultured proteobacterium partial 16S rRNA gene, clone X09	84.157	Lower Silesia, Zloty Stok, Poland	Arsenic and gold mine rock biofilms	50.4446	16.8758	587	80	12	17	595	1	582	2.05e-154	556
54	SURF_17	gi|218686460|gb|FJ479186.1|	FJ479186.1	Uncultured bacterium clone p5n13ok 16S ribosomal RNA gene, partial sequence	84.021	Oklahoma, USA	Kessler Farm tall grass prairie	34.9861	-97.5214	582	88	5	17	595	1	580	7.38e-154	555
55	SURF_17	gi|578003275|gb|KF836304.1|	KF836304.1	Uncultured bacterium clone HQ_Well_05H 16S ribosomal RNA gene, partial sequence	84.095	Ash Meadows, NV, USA	Deep, fractured rock aquifer in the Mojave Desert	36.4275	-116.352	591	75	15	16	595	1	583	2.65e-153	553
56	SURF_17	gi|195541763|gb|EU918082.1|	EU918082.1	Uncultured bacterium clone Strom2D06 16S ribosomal RNA gene, partial sequence	84.014	Highborne Cay, Bahamas	Stromatolite	24.7257	-76.8188	588	80	11	16	595	5	586	2.65e-153	553
57	SURF_17	gi|195541755|gb|EU918074.1|	EU918074.1	Uncultured bacterium clone Strom2C05 16S ribosomal RNA gene, partial sequence	84.014	Highborne Cay, Bahamas	Stromatolite	24.7257	-76.8188	588	80	11	16	595	5	586	2.65e-153	553
58	SURF_17	gi|658117333|gb|KJ664642.1|	KJ664642.1	Uncultured bacterium clone Con21 16S ribosomal RNA gene, partial sequence	83.877		Soil			583	89	5	16	595	1	581	9.54e-153	551
59	SURF_17	gi|459465811|gb|JX227498.1|	JX227498.1	Uncultured bacterium clone SCB26 16S ribosomal RNA gene, partial sequence	84.095	Clarion-Clipperton Fracture Zone, Pacific Ocean	Sediment from station WS0902	10.01	-154.03	591	73	15	16	595	1	581	9.54e-153	551
60	SURF_17	gi|459465718|gb|JX227405.1|	JX227405.1	Uncultured bacterium clone SBB10 16S ribosomal RNA gene, partial sequence	84.095	Clarion-Clipperton Fracture Zone, Pacific Ocean	Sediment from station WS0904	10.01	-154.03	591	73	15	16	595	1	581	9.54e-153	551
61	SURF_17	gi|459465262|gb|JX226949.1|	JX226949.1	Uncultured bacterium clone NBB145 16S ribosomal RNA gene, partial sequence	84.095	Clarion-Clipperton Fracture Zone, Pacific Ocean	Sediment from station WS0904	10.01	-154.03	591	73	15	16	595	1	581	9.54e-153	551
62	SURF_17	gi|378405734|gb|JN860346.1|	JN860346.1	Uncultured Acidobacteria bacterium clone T13J-B8 16S ribosomal RNA gene, partial sequence	84.041	Southwest Indian Ridge, Indian Ocean	Low-temperature hydrothermal oxides	-44.0508	37.9463	589	76	18	17	595	1	581	9.54e-153	551
63	SURF_17	gi|330372893|gb|JF341281.1|;gi|511199802|gb|KC604977.1|	JF341281.1	Uncultured bacterium clone 34MIC030 16S ribosomal RNA gene, partial sequence	83.849		Concrete sewer biofilm			582	91	3	16	595	1	581	9.54e-153	551
64	SURF_17	gi|332650669|gb|JF718664.1|	JF718664.1	Uncultured bacterium clone 34MIC030 16S ribosomal RNA gene, partial sequence	83.932	Baogang Tailings Dam,	Soil	40.6379	109.688	585	85	9	16	595	4	584	9.54e-153	551
65	SURF_17	gi|321161058|gb|HQ864162.1|	HQ864162.1	Uncultured bacterium clone TP-SL-B-190 16S ribosomal RNA gene, partial sequence	83.877	Shule River, Tibetan Plateau, China	Soil samples from permafrost	40.3905	93.5847	583	89	5	16	595	4	584	9.54e-153	551
66	SURF_17	gi|209963201|gb|FJ264601.1|	FJ264601.1	Uncultured bacterium clone Mn3b-B2 16S ribosomal RNA gene, partial sequence	84.122	Eel River Basin, CA, USA	Methane seep sediment	40.6321	-124.293	592	70	22	16	595	1	580	9.54e-153	551
67	SURF_17	gi|206583415|gb|FJ175008.1|	FJ175008.1	Uncultured bacterium clone sbrh_40 16S ribosomal RNA gene, partial sequence	83.877	China	Rhizosphere in soil	40.0042	116.353	583	88	6	16	595	1	580	9.54e-153	551
68	SURF_17	gi|149350654|gb|EF632947.1|	EF632947.1	Uncultured bacterium clone Pia-s-72 16S ribosomal RNA gene, partial sequence	84.014	Altiplano, Laguna de Piacota, Chile	Freshwater sediment	-18.2167	-69.3	588	79	15	17	595	1	582	9.54e-153	551
69	SURF_17	gi|161344685|gb|EU280695.1|	EU280695.1	Uncultured bacterium clone J50_A09 16S ribosomal RNA gene, partial sequence	83.849	California, USA	Bulk soil from grassland	34.414	-119.849	582	89	5	17	595	20	599	3.43e-152	549
70	SURF_17	gi|1042417713|gb|KX504743.1|	KX504743.1	Uncultured bacterium clone S1016 16S ribosomal RNA gene, partial sequence	83.898	Reelfoot Lake, TN, USA	Lake sediment	36.4307	-89.2497	590	78	15	16	595	1	583	1.23e-151	547
71	SURF_17	gi|649968322|gb|KJ407922.1|	KJ407922.1	Uncultured bacterium clone NTDAS12105 16S ribosomal RNA gene, partial sequence	83.898	Daan Mountain, Taiwan	Bamboo plantation soil	25.0324	121.535	590	78	14	16	595	1	583	1.23e-151	547
72	SURF_17	gi|684150789|gb|KM071700.1|	KM071700.1	Uncultured bacterium clone TVG10-B88 16S ribosomal RNA gene, partial sequence	83.926	East Pacific Ocean	Deep-sea hydrothermal vent sediments	-8.78319	-124.509	591	76	16	16	595	1	583	1.23e-151	547
73	SURF_17	gi|411014247|gb|JQ367010.2|	JQ367010.2	Uncultured bacterium clone TNOr4w05Fasta11_1873 16S ribosomal RNA gene, partial sequence	83.898	Southern Nevada	Biological soil crust	36.8167	-115.917	590	78	14	16	595	1	583	1.23e-151	547
74	SURF_17	gi|411014237|gb|JQ367000.2|	JQ367000.2	Uncultured bacterium clone TNOr2w05Fastb1_1999 16S ribosomal RNA gene, partial sequence	83.844	Southern Nevada	Biological soil crust	36.8167	-115.917	588	82	11	16	595	1	583	1.23e-151	547
75	SURF_17	gi|399513796|gb|JX097305.1|	JX097305.1	Uncultured bacterium clone SE-Bact-38 16S ribosomal RNA gene, partial sequence	83.761	Wadden Sea, Germany	Tidal flat sediments, anoxic estuary	53.5787	6.94951	585	88	7	16	595	1	583	1.23e-151	547
76	SURF_17	gi|386649408|gb|JQ825170.1|	JQ825170.1	Uncultured bacterium clone a5 16S ribosomal RNA gene, partial sequence	83.821	Qinghai-Tebet Plateau	Alpine cold-swamp meadow	34.264	93.8232	581	89	5	18	595	1	579	1.23e-151	547
77	SURF_17	gi|379334546|gb|JQ579942.1|	JQ579942.1	Uncultured Acidobacteria bacterium clone FII-AN001 16S ribosomal RNA gene, partial sequence	83.898	Cies Islands, Galicia, Spain	Oil-polluted subtidal sediments from Figueiras Beach	42.1356	8.53018	590	78	17	16	595	1	583	1.23e-151	547
78	SURF_17	gi|365193326|gb|JN977354.1|	JN977354.1	Uncultured bacterium clone B5-048 16S ribosomal RNA gene, partial sequence	84.007	Jiaozhou Bay, China	Sediment	36.1235	120.246	594	70	23	16	595	1	583	1.23e-151	547
79	SURF_17	gi|365193169|gb|JN977197.1|	JN977197.1	Uncultured bacterium clone A0-068 16S ribosomal RNA gene, partial sequence	83.926	Jiaozhou Bay, China	Sediment	36.1235	120.246	591	75	19	16	595	1	582	1.23e-151	547
80	SURF_17	gi|313576602|gb|HQ397517.1|	HQ397517.1	Uncultured bacterium clone BSS115 16S ribosomal RNA gene, partial sequence	83.788	Gujarat, India	Coastal saline soils	22.2587	71.1924	586	86	9	16	595	1	583	1.23e-151	547
81	SURF_17	gi|304650326|gb|HQ011783.1|	HQ011783.1	Uncultured bacterium clone Cday32-44 16S ribosomal RNA gene, partial sequence	84.06		Grassland soil			596	66	23	16	595	1	583	1.23e-151	547
82	SURF_17	gi|304650117|gb|HQ011574.1|	HQ011574.1	Uncultured bacterium clone Uday0-67 16S ribosomal RNA gene, partial sequence	83.98		Agricultural soil			593	72	21	16	595	1	583	1.23e-151	547
83	SURF_17	gi|190609406|gb|EU617729.1|	EU617729.1	Uncultured bacterium clone D13S-22 16S ribosomal RNA gene, partial sequence	83.844	Yellow Sea	Sediment	36.7283	123.796	588	82	13	16	595	1	583	1.23e-151	547
84	SURF_17	gi|156121586|gb|EF447072.1|	EF447072.1	Uncultured delta proteobacterium clone 2631 16S ribosomal RNA gene, partial sequence	83.926	Kortézubi, Biscay, Northern Spain	Cave	43.3465	-2.63662	591	76	16	16	595	1	583	1.23e-151	547
85	SURF_17	gi|151934582|gb|EF667816.1|;gi|151934585|gb|EF667819.1|	EF667816.1	Uncultured bacterium clone LaC15L59 16S ribosomal RNA, partial sequence	83.788	River Lahn, Marburg, Germany	River sediments	50.8022	8.76679	586	85	10	16	595	1	582	1.23e-151	547
86	SURF_17	gi|87251493|emb|AM158331.1|	AM158331.1	Uncultured bacterium partial 16S rRNA gene, clone S004D	83.98	Castilla y Leon, Spain	Salix rhizosphere in constructed wetlands	41.8357	-4.39764	593	72	16	16	595	1	583	1.23e-151	547
87	SURF_17	gi|658117263|gb|KJ664572.1|	KJ664572.1	Uncultured bacterium clone HTC41 16S ribosomal RNA gene, partial sequence	83.705		Hydrochar treated soil			583	90	5	16	595	1	581	4.44e-151	545
88	SURF_17	gi|459465998|gb|JX227685.1|	JX227685.1	Uncultured bacterium clone SCB213 16S ribosomal RNA gene, partial sequence	83.926	Clarion-Clipperton Fracture Zone, Pacific Ocean	Sediment from station WS0902	10.01	-154.03	591	74	15	16	595	1	581	4.44e-151	545
89	SURF_17	gi|459465991|gb|JX227678.1|	JX227678.1	Uncultured bacterium clone SCB206 16S ribosomal RNA gene, partial sequence	83.926	Clarion-Clipperton Fracture Zone, Pacific Ocean	Sediment from station WS0902	10.01	-154.03	591	74	15	16	595	1	581	4.44e-151	545
90	SURF_17	gi|459465800|gb|JX227487.1|	JX227487.1	Uncultured bacterium clone SCB15 16S ribosomal RNA gene, partial sequence	83.926	Clarion-Clipperton Fracture Zone, Pacific Ocean	Sediment from station WS0902	10.01	-154.03	591	74	14	16	595	1	581	4.44e-151	545
91	SURF_17	gi|529156412|gb|KF145751.1|	KF145751.1	Uncultured bacterium clone S2P3021 16S ribosomal RNA gene, partial sequence	83.953	Western Indian Himalayas, India	Rhizospheric soil	28.2546	85.453	592	72	17	17	595	1	582	4.44e-151	545
92	SURF_17	gi|397770398|gb|JQ968924.1|	JQ968924.1	Uncultured bacterium clone Gra-Bac062 16S ribosomal RNA gene, partial sequence	83.816	Grasse River	Freshwater sediment	44.7033	-75.1555	587	81	14	16	595	1	580	4.44e-151	545
93	SURF_17	gi|367460290|gb|CP003221.1|	CP003221.1	Desulfovibrio africanus str. Walvis Bay, complete genome	83.582	Walvis Bay, Namibia	Marine sediment	-23.0097	14.7993	603	78	19	1	595	1899512	1900101	4.44e-151	545
94	SURF_17	gi|367460290|gb|CP003221.1|	CP003221.1	Desulfovibrio africanus str. Walvis Bay, complete genome	84.582	Walvis Bay, Namibia	Marine sediment	-23.0097	14.7993	603	78	19	1	595	2207582	2208171	4.44e-151	545
95	SURF_17	gi|367460290|gb|CP003221.1|	CP003221.1	Desulfovibrio africanus str. Walvis Bay, complete genome	85.582	Walvis Bay, Namibia	Marine sediment	-23.0097	14.7993	603	78	19	1	595	3078324	3078913	4.44e-151	545
96	SURF_17	gi|307091253|gb|HQ201614.1|	HQ201614.1	Uncultured bacterium clone 440E 16S ribosomal RNA gene, partial sequence	83.898	Caribbean Sea	Porifera symbiont	14.945	-77.3438	590	75	19	17	595	1	581	4.44e-151	545
97	SURF_17	gi|363804660|gb|HQ120958.1|	HQ120958.1	Uncultured bacterium isolate 1112863845035 16S ribosomal RNA gene, partial sequence	83.705	Escondido, CA	Loamy sand collected from a field planted with tomatoes	33.0788	-117.034	583	90	5	16	595	6	586	4.44e-151	545
98	SURF_17	gi|338934483|emb|FR871518.1|	FR871518.1	Uncultured bacterium partial 16S rRNA gene, clone BaCK1RC93	83.705	China	Greenhouse soil	37.53	102.4	583	90	5	16	595	1	581	4.44e-151	545
99	SURF_17	gi|338934431|emb|FR871479.1|	FR871479.1	Uncultured bacterium partial 16S rRNA gene, clone BaCK1RC54	83.705	China	Greenhouse soil	37.53	102.4	583	89	6	16	595	1	580	4.44e-151	545
100	SURF_17	gi|260069769|gb|GQ348499.1|	GQ348499.1	Uncultured bacterium clone SGTA739 16S ribosomal RNA gene, partial sequence	83.871	Saanich Inlet, Canada	OMZ water	48.5883	123.504	589	77	16	16	595	7	586	4.44e-151	545
101	SURF_17	gi|259880814|gb|GQ860205.1|	GQ860205.1	Uncultured bacterium clone AR154 16S ribosomal RNA gene, partial sequence	83.793	Ohio River, USA	River sediments	38.8365	-84.8234	580	89	5	19	595	1	578	4.44e-151	545
102	SURF_17	gi|219693470|gb|FJ516993.1|	FJ516993.1	Uncultured delta proteobacterium clone TDNP_Wbc97_104_1_11 16S ribosomal RNA gene, partial sequence	84.007	Tablas de Daimiel National Park, Spain	Water	39.13	3.72	594	68	19	17	595	1	582	4.44e-151	545
